# Supplementary material for: Immunoinformatics-Based Proteome Mining to Develop a Next-Generation Vaccine Design against Borrelia burgdorferi: The Cause of Lyme Borreliosis
Source: Vaccines (Basel). 2022 Aug 2;10(8):1239. doi: 10.3390/vaccines10081239 (PMC9414436; doi:10.3390/vaccines10081239)
Supplement: Supplementary file 1 [file vaccines-10-01239-s001.zip]

Archive with 1 entries (1 files):
- vaccines-1800016-supplementary.xlsx
