# Supplementary material for: Immunoinformatics-Based Proteome Mining to Develop a Next-Generation Vaccine Design against Borrelia burgdorferi: The Cause of Lyme Borreliosis
Source: Vaccines (Basel). 2022 Aug 2;10(8):1239. doi: 10.3390/vaccines10081239 (PMC9414436; doi:10.3390/vaccines10081239)
Supplement: Supplementary file 1 [file vaccines-10-01239-s001.zip › vaccines-1800016-supplementary.xlsx]

## Sheet: Sheet1
SeqID	Localization	Score
WP_002556616.1 YbbR-like domain-containing protein [Borreliella burgdorferi]	Cytoplasmic	8.96
WP_002556617.1 4'-phosphopantetheinyl transferase superfamily protein [Borreliella burgdorferi]	Unknown	2
WP_002556620.1 hypothetical protein [Borreliella burgdorferi]	Cytoplasmic	8.96
WP_002556628.1 Holliday junction branch migration DNA helicase RuvB [Borreliella burgdorferi]	Cytoplasmic	9.97
WP_002556631.1 YebC/PmpR family DNA-binding transcriptional regulator [Borreliella burgdorferi]	Cytoplasmic	8.96
WP_002556639.1 SsrA-binding protein SmpB [Borreliella burgdorferi]	Cytoplasmic	8.96
WP_002556647.1 MULTISPECIES: phosphate signaling complex protein PhoU [Borreliella]	Cytoplasmic	9.97
WP_002556649.1 hypothetical protein [Borreliella burgdorferi]	Cytoplasmic	8.96
WP_002556652.1 transcriptional regulator BpuR [Borreliella burgdorferi]	Unknown	2
WP_002556662.1 hemolysin family protein [Borreliella burgdorferi]	CytoplasmicMembrane	7.88
WP_002556673.1 divergent PAP2 family protein [Borreliella burgdorferi]	Unknown	2
WP_002556679.1 signal recognition particle-docking protein FtsY [Borreliella burgdorferi]	Unknown	6.29
WP_002556692.1 MULTISPECIES: ATP synthase subunit K [Borreliella]	CytoplasmicMembrane	10
WP_002556694.1 V-type ATP synthase subunit D [Borreliella burgdorferi]	Cytoplasmic	8.96
WP_002556695.1 V-type ATP synthase subunit B [Borreliella burgdorferi]	Cytoplasmic	9.97
WP_002556699.1 hypothetical protein [Borreliella burgdorferi]	Unknown	2
WP_002556701.1 ribosome small subunit-dependent GTPase A [Borreliella burgdorferi]	Cytoplasmic	9.97
WP_002556707.1 type I methionyl aminopeptidase [Borreliella burgdorferi]	Cytoplasmic	9.97
WP_002556715.1 MULTISPECIES: 30S ribosomal protein S18 [Borreliella]	Cytoplasmic	9.26
WP_002556747.1 glycine betaine/L-proline ABC transporter ATP-binding protein [Borreliella burgdorferi]	CytoplasmicMembrane	7.88
WP_002556748.1 flagellin FlaB [Borreliella burgdorferi]	Periplasmic	10
WP_002556751.1 glucosamine-6-phosphate deaminase [Borreliella burgdorferi]	Cytoplasmic	8.96
WP_002556752.1 superoxide dismutase [Borreliella burgdorferi]	Unknown	5.41
WP_002556754.1 hypothetical protein [Borreliella burgdorferi]	Unknown	2
WP_002556755.1 hypothetical protein [Borreliella burgdorferi]	CytoplasmicMembrane	9.82
WP_002556781.1 MULTISPECIES: flagellar assembly protein FliW [Borreliella]	Unknown	2
WP_002556782.1 carbon storage regulator CsrA [Borreliella burgdorferi]	Unknown	2
WP_002556784.1 MULTISPECIES: tRNA (adenosine(37)-N6)-threonylcarbamoyltransferase complex ATPase subunit type 1 TsaE [Borreliella]	CytoplasmicMembrane	8.46
WP_002556786.1 50S ribosomal protein L20 [Borreliella burgdorferi]	Cytoplasmic	9.26
WP_002556787.1 MULTISPECIES: 50S ribosomal protein L35 [Borreliella]	Unknown	2
WP_002556788.1 MULTISPECIES: translation initiation factor IF-3 [Borreliella]	Cytoplasmic	10
WP_002556791.1 TatD family hydrolase [Borreliella burgdorferi]	Cytoplasmic	9.97
WP_002556806.1 MULTISPECIES: tetratricopeptide repeat protein [Borreliella]	Cytoplasmic	8.96
WP_002556815.1 phosphate ABC transporter permease subunit PstC [Borreliella burgdorferi]	CytoplasmicMembrane	10
WP_002556818.1 MULTISPECIES: ZIP family metal transporter [Borreliella]	CytoplasmicMembrane	10
WP_002556822.1 SIMPL domain-containing protein [Borreliella burgdorferi]	Unknown	2
WP_002556828.1 type B 50S ribosomal protein L31 [Borreliella burgdorferi]	Cytoplasmic	9.26
WP_002556832.1 MULTISPECIES: 30S ribosomal protein S20 [Borreliella]	Cytoplasmic	9.26
WP_002556839.1 aquaporin family protein [Borreliella burgdorferi]	CytoplasmicMembrane	10
WP_002556844.1 MULTISPECIES: polymer-forming cytoskeletal protein [Borreliella]	Cytoplasmic	8.96
WP_002556848.1 phosphatidylcholine/phosphatidylserine synthase [Borreliella burgdorferi]	CytoplasmicMembrane	10
WP_002556854.1 M23 family metallopeptidase [Borreliella burgdorferi]	Unknown	2
WP_002556864.1 hypothetical protein [Borreliella burgdorferi]	Cytoplasmic	8.96
WP_002556868.1 MULTISPECIES: MinD/ParA family protein [Borreliella]	CytoplasmicMembrane	9.82
WP_002556869.1 flagellar biosynthesis protein FlhF [Borreliella burgdorferi]	Cytoplasmic	9.12
WP_002556874.1 flagellar type III secretion system pore protein FliP [Borreliella burgdorferi]	CytoplasmicMembrane	10
WP_002556876.1 MULTISPECIES: flagellar motor switch protein FliN [Borreliella]	Cytoplasmic	9.12
WP_002556879.1 flagellar motor protein MotB [Borreliella burgdorferi]	CytoplasmicMembrane	9.82
WP_002556880.1 MULTISPECIES: motility protein A [Borreliella]	CytoplasmicMembrane	10
WP_002556881.1 flagellar FlbD family protein [Borreliella burgdorferi]	Unknown	2
WP_002556889.1 MULTISPECIES: flagellar motor switch protein FliG [Borreliaceae]	Cytoplasmic	9.12
WP_002556890.1 flagellar M-ring protein FliF [Borreliella burgdorferi]	Cytoplasmic	9.12
WP_002556893.1 flagellar basal body rod protein FlgB [Borreliella burgdorferi]	Periplasmic	9.44
WP_002556895.1 MULTISPECIES: ATP-dependent protease subunit HslV [Borreliella]	Cytoplasmic	9.26
WP_002556897.1 tetratricopeptide repeat protein [Borreliella burgdorferi]	Unknown	4.9
WP_002556902.1 MULTISPECIES: phospho-N-acetylmuramoyl-pentapeptide-transferase [Borreliella]	CytoplasmicMembrane	10
WP_002556904.1 hypothetical protein [Borreliella burgdorferi]	Cytoplasmic	8.96
WP_002556906.1 hypothetical protein [Borreliella burgdorferi]	Cytoplasmic	8.96
WP_002556908.1 MULTISPECIES: hypothetical protein [Borreliella]	Cytoplasmic	8.96
WP_002556909.1 NAD(+)/NADH kinase [Borreliella burgdorferi]	Cytoplasmic	9.26
WP_002556910.1 chemotaxis protein CheW [Borreliella burgdorferi]	Cytoplasmic	9.97
WP_002556924.1 1-acyl-sn-glycerol-3-phosphate acyltransferase [Borreliella burgdorferi]	Cytoplasmic	8.96
WP_002556930.1 ABC transporter permease [Borreliella burgdorferi]	CytoplasmicMembrane	10
WP_002556931.1 ABC transporter ATP-binding protein [Borreliella burgdorferi]	CytoplasmicMembrane	9.99
WP_002556932.1 ATP-binding cassette domain-containing protein [Borreliella burgdorferi]	CytoplasmicMembrane	9.99
WP_002556936.1 50S ribosomal protein L13 [Borreliella burgdorferi]	Cytoplasmic	9.26
WP_002556947.1 50S ribosomal protein L28 [Borreliella burgdorferi]	Cytoplasmic	9.26
WP_002556957.1 prolipoprotein diacylglyceryl transferase [Borreliella burgdorferi]	CytoplasmicMembrane	10
WP_002556969.1 cyclic di-GMP phosphodiesterase PdeB [Borreliella burgdorferi]	Cytoplasmic	8.96
WP_002556981.1 MULTISPECIES: 30S ribosomal protein S7 [Borreliella]	Cytoplasmic	9.26
WP_002556985.1 MULTISPECIES: 50S ribosomal protein L7/L12 [Borreliella]	Unknown	6.49
WP_002556990.1 MULTISPECIES: preprotein translocase subunit SecE [Borreliella]	CytoplasmicMembrane	9.82
WP_002556991.1 MULTISPECIES: 50S ribosomal protein L33 [Borreliella]	Cytoplasmic	9.26
WP_002556999.1 hypothetical protein [Borreliella burgdorferi]	Unknown	2
WP_002557000.1 DUF3996 domain-containing protein [Borreliella burgdorferi]	Unknown	2.5
WP_002557008.1 protein-glutamate O-methyltransferase [Borreliella burgdorferi]	Cytoplasmic	9.97
WP_002557021.1 MULTISPECIES: DUF1893 domain-containing protein [Borreliella]	Cytoplasmic	8.96
WP_002557027.1 DNA topoisomerase (ATP-hydrolyzing) subunit B [Borreliella burgdorferi]	Cytoplasmic	9.97
WP_002557032.1 MULTISPECIES: 50S ribosomal protein L34 [Borreliella]	Cytoplasmic	9.26
WP_002557035.1 protein jag [Borreliella burgdorferi]	Cytoplasmic	8.96
WP_002557037.1 class II fructose-bisphosphate aldolase [Borreliella burgdorferi]	Cytoplasmic	9.97
WP_002557052.1 lipoprotein [Borreliella burgdorferi]	Cytoplasmic	8.96
WP_002557054.1 nucleoid-associated protein EbfC [Borreliella burgdorferi]	Unknown	2
WP_002557056.1 hypothetical protein [Borreliella burgdorferi]	Unknown	2
WP_002557068.1 MULTISPECIES: 30S ribosomal protein S10 [Borreliaceae]	Cytoplasmic	9.97
WP_002557069.1 MULTISPECIES: 50S ribosomal protein L3 [Borreliella]	Cytoplasmic	9.26
WP_002557071.1 MULTISPECIES: 50S ribosomal protein L23 [Borreliella]	Cytoplasmic	9.26
WP_002557072.1 MULTISPECIES: 50S ribosomal protein L2 [Borreliella]	Cytoplasmic	9.26
WP_002557073.1 MULTISPECIES: 30S ribosomal protein S19 [Borreliella]	Cytoplasmic	9.26
WP_002557077.1 MULTISPECIES: 50S ribosomal protein L29 [Borreliaceae]	Cytoplasmic	8.96
WP_002557078.1 MULTISPECIES: 30S ribosomal protein S17 [Borreliaceae]	Cytoplasmic	9.97
WP_002557080.1 MULTISPECIES: 50S ribosomal protein L24 [Borreliella]	Cytoplasmic	9.97
WP_002557081.1 50S ribosomal protein L5 [Borreliella burgdorferi]	Cytoplasmic	9.97
WP_002557082.1 MULTISPECIES: type Z 30S ribosomal protein S14 [Borreliella]	Cytoplasmic	9.26
WP_002557090.1 MULTISPECIES: 50S ribosomal protein L36 [Borreliaceae]	Cytoplasmic	9.26
WP_002557092.1 MULTISPECIES: 30S ribosomal protein S11 [Borreliella]	Cytoplasmic	9.26
WP_002557101.1 HAD family hydrolase [Borreliella burgdorferi]	Cytoplasmic	8.96
WP_002557105.1 thioredoxin-disulfide reductase [Borreliella burgdorferi]	Cytoplasmic	9.97
WP_002557108.1 molecular chaperone DnaK [Borreliella burgdorferi]	Cytoplasmic	9.97
WP_002557109.1 nucleotide exchange factor GrpE [Borreliella burgdorferi]	Cytoplasmic	9.97
WP_002557113.1 MULTISPECIES: hypothetical protein [Borreliella]	Unknown	2
WP_002557128.1 MULTISPECIES: KTSC domain-containing protein [Borreliella]	Unknown	2
WP_002557130.1 hypothetical protein [Borreliella burgdorferi]	Unknown	2
WP_002557143.1 hypothetical protein [Borreliella burgdorferi]	Unknown	2
WP_002557145.1 MULTISPECIES: HPr family phosphocarrier protein [Bacteria]	Cytoplasmic	9.26
WP_002557147.1 PTS glucose transporter subunit IIA [Borreliella burgdorferi]	Cytoplasmic	9.97
WP_002557148.1 molecular chaperone HtpG [Borreliella burgdorferi]	Cytoplasmic	9.97
WP_002557153.1 chemotaxis protein CheW [Borreliella burgdorferi]	Cytoplasmic	9.26
WP_002557154.1 MULTISPECIES: STAS domain-containing protein [Borreliella]	Unknown	2
WP_002557156.1 chemotaxis protein CheB [Borreliella burgdorferi]	Cytoplasmic	10
WP_002557204.1 hypothetical protein [Borreliella burgdorferi]	Unknown	2
WP_002557211.1 hypothetical protein [Borreliella burgdorferi]	OuterMembrane	9.49
WP_002557229.1 ABC transporter ATP-binding protein [Borreliella burgdorferi]	CytoplasmicMembrane	7.88
WP_002557231.1 N-acetylmannosamine-6-phosphate 2-epimerase [Borreliella burgdorferi]	Cytoplasmic	8.96
WP_002557234.1 oxidative stress transcriptional regulator BosR [Borreliella burgdorferi]	Cytoplasmic	8.96
WP_002557258.1 MULTISPECIES: chemotaxis protein CheX [Borreliaceae]	Unknown	2
WP_002557259.1 MULTISPECIES: response regulator [Borreliella]	Cytoplasmic	9.26
WP_002557280.1 MULTISPECIES: ROK family protein [Borreliella]	Cytoplasmic	8.96
WP_002557282.1 30S ribosomal protein S16 [Borreliella burgdorferi]	Cytoplasmic	9.26
WP_002557283.1 MULTISPECIES: KH domain-containing protein [Borreliaceae]	Cytoplasmic	8.96
WP_002557290.1 MULTISPECIES: 50S ribosomal protein L32 [Borreliella]	Unknown	2
WP_002557292.1 ribonuclease III [Borreliella burgdorferi]	Cytoplasmic	9.97
WP_002557295.1 MULTISPECIES: hypothetical protein [Borreliella]	CytoplasmicMembrane	10
WP_002557301.1 MULTISPECIES: rod shape-determining protein [Borreliaceae]	Cytoplasmic	9.97
WP_002557311.1 TrkA family potassium uptake protein [Borreliella burgdorferi]	Cytoplasmic	8.96
WP_002557318.1 ParB N-terminal domain-containing protein [Borreliella burgdorferi]	Cytoplasmic	8.96
WP_002557320.1 c-di-GMP-binding receptor PlzA [Borreliella burgdorferi]	Unknown	2
WP_002557327.1 MULTISPECIES: co-chaperone GroES [Borreliella]	Cytoplasmic	9.26
WP_002557334.1 septum formation initiator family protein [Borreliella burgdorferi]	Unknown	2
WP_002557338.1 ABC transporter permease [Borreliella burgdorferi]	CytoplasmicMembrane	10
WP_002557347.1 nucleoside triphosphate pyrophosphohydrolase family protein [Borreliella burgdorferi]	Cytoplasmic	8.96
WP_002557352.1 CvpA family protein [Borreliella burgdorferi]	CytoplasmicMembrane	10
WP_002557358.1 MULTISPECIES: RNA polymerase sigma factor RpoS [Borreliaceae]	Cytoplasmic	9.97
WP_002557361.1 hypothetical protein [Borreliella burgdorferi]	Cytoplasmic	8.96
WP_002557366.1 50S ribosomal protein L21 [Borreliella burgdorferi]	Cytoplasmic	9.26
WP_002557381.1 hypothetical protein [Borreliella burgdorferi]	Unknown	2
WP_002557382.1 dTMP kinase [Borreliella burgdorferi]	Cytoplasmic	8.96
WP_002557393.1 MULTISPECIES: 30S ribosomal protein S15 [Borreliella]	Cytoplasmic	9.26
WP_002557405.1 hypothetical protein [Borreliella burgdorferi]	Cytoplasmic	8.96
WP_002557409.1 DNA-directed RNA polymerase subunit omega [Borreliella burgdorferi]	Unknown	2
WP_002557412.1 lipoprotein [Borreliella burgdorferi]	Unknown	2
WP_002557431.1 arginine deiminase [Borreliella burgdorferi]	Cytoplasmic	9.97
WP_002655934.1 MULTISPECIES: 50S ribosomal protein L14 [Borreliella]	Cytoplasmic	9.26
WP_002655941.1 phosphatidate cytidylyltransferase [Borreliella burgdorferi]	CytoplasmicMembrane	10
WP_002655947.1 hypothetical protein [Borreliella burgdorferi]	CytoplasmicMembrane	9.82
WP_002655952.1 lipoprotein [Borreliella burgdorferi]	Unknown	2
WP_002655953.1 hypothetical protein [Borreliella burgdorferi]	Unknown	2
WP_002655955.1 hypothetical protein [Borreliella burgdorferi]	OuterMembrane	9.49
WP_002655959.1 hypothetical protein [Borreliella burgdorferi]	CytoplasmicMembrane	9.82
WP_002655961.1 L-lactate dehydrogenase [Borreliella burgdorferi]	Unknown	6.49
WP_002655964.1 V-type ATP synthase subunit E [Borreliella burgdorferi]	Cytoplasmic	8.96
WP_002655966.1 adenylate kinase [Borreliella burgdorferi]	Cytoplasmic	10
WP_002655968.1 ABC transporter permease [Borreliella burgdorferi]	CytoplasmicMembrane	10
WP_002655974.1 signal peptidase II [Borreliella burgdorferi]	CytoplasmicMembrane	10
WP_002655975.1 ABC transporter ATP-binding protein [Borreliella burgdorferi]	CytoplasmicMembrane	7.88
WP_002655979.1 MULTISPECIES: uridine kinase [Borreliella]	Cytoplasmic	9.97
WP_002655982.1 flagellar biosynthesis protein FliQ [Borreliella burgdorferi]	CytoplasmicMembrane	10
WP_002655996.1 outer membrane protein assembly factor BamB [Borreliella burgdorferi]	Unknown	2.5
WP_002655997.1 peptidylprolyl isomerase [Borreliella burgdorferi]	Unknown	5.41
WP_002655998.1 DUF188 domain-containing protein [Borreliella burgdorferi]	Unknown	2
WP_002655999.1 OmpA family protein [Borreliella burgdorferi]	Cytoplasmic	8.96
WP_002656001.1 MULTISPECIES: Bax inhibitor-1/YccA family protein [Borreliella]	CytoplasmicMembrane	10
WP_002656002.1 pantetheine-phosphate adenylyltransferase [Borreliella burgdorferi]	Cytoplasmic	9.26
WP_002656004.1 50S ribosomal protein L15 [Borreliella burgdorferi]	Cytoplasmic	9.26
WP_002656006.1 DNA-directed RNA polymerase subunit alpha [Borreliella burgdorferi]	Cytoplasmic	9.97
WP_002656010.1 peptidoglycan DD-metalloendopeptidase family protein [Borreliella burgdorferi]	OuterMembrane	9.92
WP_002656012.1 outer membrane lipoprotein carrier protein LolA [Borreliella burgdorferi]	Unknown	2
WP_002656029.1 LCP family protein [Borreliella burgdorferi]	Unknown	5.48
WP_002656036.1 Gldg family protein [Borreliella burgdorferi]	Cytoplasmic	8.96
WP_002656039.1 exodeoxyribonuclease III [Borreliella burgdorferi]	Cytoplasmic	9.97
WP_002656040.1 Hsp70 family protein [Borreliella burgdorferi]	Cytoplasmic	9.26
WP_002656050.1 lipoprotein [Borreliella burgdorferi]	Cytoplasmic	8.96
WP_002656052.1 rod shape-determining protein MreD [Borreliella burgdorferi]	CytoplasmicMembrane	10
WP_002656054.1 hypothetical protein [Borreliella burgdorferi]	Cytoplasmic	8.96
WP_002656058.1 exodeoxyribonuclease V subunit alpha [Borreliella burgdorferi]	Cytoplasmic	9.97
WP_002656061.1 ABC transporter permease [Borreliella burgdorferi]	CytoplasmicMembrane	10
WP_002656065.1 magnesium transporter [Borreliella burgdorferi]	CytoplasmicMembrane	10
WP_002656068.1 flagellar hook-associated protein FlgK [Borreliella burgdorferi]	Extracellular	9.45
WP_002656070.1 MULTISPECIES: polymer-forming cytoskeletal protein [Borreliella]	Unknown	2
WP_002656072.1 TIGR00282 family metallophosphoesterase [Borreliella burgdorferi]	Cytoplasmic	8.96
WP_002656076.1 hypothetical protein [Borreliella burgdorferi]	Unknown	2
WP_002656082.1 MULTISPECIES: V-type ATP synthase subunit A [Borreliella]	Cytoplasmic	9.97
WP_002656087.1 RIP metalloprotease RseP [Borreliella burgdorferi]	CytoplasmicMembrane	10
WP_002656090.1 RdgB/HAM1 family non-canonical purine NTP pyrophosphatase [Borreliella burgdorferi]	Cytoplasmic	9.97
WP_002656093.1 16S rRNA (uracil(1498)-N(3))-methyltransferase [Borreliella burgdorferi]	Cytoplasmic	8.96
WP_002656103.1 NFACT family protein [Borreliella burgdorferi]	Cytoplasmic	8.96
WP_002656109.1 peptidoglycan editing factor PgeF [Borreliella burgdorferi]	Cytoplasmic	8.96
WP_002656114.1 hypothetical protein [Borreliella burgdorferi]	Unknown	2
WP_002656128.1 tetratricopeptide repeat protein [Borreliella burgdorferi]	Unknown	2
WP_002656131.1 methionine adenosyltransferase [Borreliella burgdorferi]	Cytoplasmic	9.97
WP_002656149.1 adenine phosphoribosyltransferase [Borreliella burgdorferi]	Cytoplasmic	10
WP_002656160.1 MULTISPECIES: hypothetical protein [Borreliella]	Unknown	2
WP_002656179.1 hypothetical protein [Borreliella burgdorferi]	Unknown	2
WP_002656192.1 glycerol kinase GlpK [Borreliella burgdorferi]	Cytoplasmic	9.26
WP_002656205.1 nucleoside ABC transporter substrate-binding protein BmpD [Borreliella burgdorferi]	Unknown	2
WP_002656210.1 cation:proton antiporter [Borreliella burgdorferi]	CytoplasmicMembrane	10
WP_002656216.1 preprotein translocase subunit SecY [Borreliella burgdorferi]	CytoplasmicMembrane	10
WP_002656217.1 DNA topoisomerase IV subunit A [Borreliella burgdorferi]	Cytoplasmic	9.97
WP_002656220.1 16S rRNA (cytidine(1402)-2'-O)-methyltransferase [Borreliella burgdorferi]	Cytoplasmic	8.96
WP_002656225.1 ATP-dependent RNA helicase [Borreliella burgdorferi]	Cytoplasmic	8.96
WP_002656231.1 molecular chaperone DnaJ [Borreliella burgdorferi]	Cytoplasmic	9.97
WP_002656245.1 maltose/glucose-specific PTS transporter subunit IIC [Borreliella burgdorferi]	CytoplasmicMembrane	10
WP_002656250.1 ABC transporter permease subunit [Borreliella burgdorferi]	CytoplasmicMembrane	10
WP_002656254.1 BB_0345 family helix-turn-helix protein [Borreliella burgdorferi]	OuterMembrane	9.49
WP_002656257.1 MULTISPECIES: flagellar basal body-associated protein FliL [Borreliella]	Unknown	2
WP_002656264.1 histidine--tRNA ligase [Borreliella burgdorferi]	Cytoplasmic	10
WP_002656268.1 hypothetical protein [Borreliella burgdorferi]	Cytoplasmic	8.96
WP_002656287.1 cell division protein FtsA [Borreliella burgdorferi]	Cytoplasmic	9.97
WP_002656292.1 RNA polymerase sigma factor RpoD [Borreliella burgdorferi]	Cytoplasmic	9.97
WP_002656307.1 30S ribosomal protein S13 [Borreliella burgdorferi]	Cytoplasmic	9.97
WP_002656309.1 protein translocase subunit SecD [Borreliella burgdorferi]	CytoplasmicMembrane	10
WP_002656350.1 ribonuclease P protein component [Borreliella burgdorferi]	Unknown	2
WP_002656359.1 YicC family protein [Borreliella burgdorferi]	Cytoplasmic	9.97
WP_002656367.1 TlyA family RNA methyltransferase [Borreliella burgdorferi]	Cytoplasmic	8.96
WP_002656376.1 glucose-6-phosphate dehydrogenase [Borreliella burgdorferi]	Cytoplasmic	9.97
WP_002656380.1 polyprenyl synthetase family protein [Borreliella burgdorferi]	Cytoplasmic	9.97
WP_002656384.1 P13 family porin [Borreliella burgdorferi]	CytoplasmicMembrane	10
WP_002656394.1 tryptophan--tRNA ligase [Borreliella burgdorferi]	Cytoplasmic	9.97
WP_002656396.1 tyrosine--tRNA ligase [Borreliella burgdorferi]	Cytoplasmic	9.97
WP_002656398.1 ABC transporter permease [Borreliella burgdorferi]	CytoplasmicMembrane	10
WP_002656400.1 MULTISPECIES: HIT family protein [Borreliella]	Cytoplasmic	9.26
WP_002656402.1 50S ribosomal protein L22 [Borreliella burgdorferi]	Cytoplasmic	9.26
WP_002656414.1 D-alanyl-D-alanine carboxypeptidase [Borreliella burgdorferi]	CytoplasmicMembrane	10
WP_002656426.1 hypothetical protein [Borreliella burgdorferi]	CytoplasmicMembrane	9.27
WP_002656432.1 peptide chain release factor 1 [Borreliella burgdorferi]	Cytoplasmic	10
WP_002656446.1 MULTISPECIES: flagellar motor switch protein FliM [Borreliella]	CytoplasmicMembrane	7.88
WP_002656466.1 UDP-N-acetylglucosamine 1-carboxyvinyltransferase [Borreliella burgdorferi]	Cytoplasmic	9.97
WP_002656468.1 proline/glycine betaine ABC transporter permease [Borreliella burgdorferi]	CytoplasmicMembrane	10
WP_002656475.1 cell division protein FtsQ/DivIB [Borreliella burgdorferi]	Cytoplasmic	8.96
WP_002656477.1 SEC59/DGK1/VTE5 family protein [Borreliella burgdorferi]	CytoplasmicMembrane	10
WP_002656482.1 MULTISPECIES: 50S ribosomal protein L27 [Borreliella]	Cytoplasmic	9.26
WP_002656487.1 ATP-binding cassette domain-containing protein [Borreliella burgdorferi]	CytoplasmicMembrane	10
WP_002656492.1 MULTISPECIES: 30S ribosomal protein S12 [Borreliaceae]	Cytoplasmic	9.26
WP_002656494.1 hypothetical protein [Borreliella burgdorferi]	Unknown	5.48
WP_002656499.1 tRNA uridine-5-carboxymethylaminomethyl(34) synthesis GTPase MnmE [Borreliella burgdorferi]	Cytoplasmic	9.12
WP_002656507.1 OmpH family outer membrane protein [Borreliella burgdorferi]	Cytoplasmic	8.96
WP_002656519.1 extracellular solute-binding protein [Borreliella burgdorferi]	CytoplasmicMembrane	9.82
WP_002656527.1 D-alanyl-D-alanine carboxypeptidase family protein [Borreliella burgdorferi]	Unknown	4.99
WP_002656531.1 hypothetical protein [Borreliella burgdorferi]	OuterMembrane	9.49
WP_002656539.1 flagellar filament outer layer protein FlaA [Borreliella burgdorferi]	Periplasmic	10
WP_002656543.1 neutrophil-activating protein NapA [Borreliella burgdorferi]	Cytoplasmic	9.97
WP_002656551.1 30S ribosomal protein S3 [Borreliella burgdorferi]	Cytoplasmic	9.97
WP_002656553.1 MATE family efflux transporter [Borreliella burgdorferi]	CytoplasmicMembrane	10
WP_002656555.1 ribosome biogenesis GTPase YlqF [Borreliella burgdorferi]	Cytoplasmic	8.96
WP_002656570.1 LptF/LptG family permease [Borreliella burgdorferi]	CytoplasmicMembrane	10
WP_002656576.1 cysteine desulfurase [Borreliella burgdorferi]	Cytoplasmic	9.97
WP_002656578.1 hypothetical protein [Borreliella burgdorferi]	OuterMembrane	9.49
WP_002656580.1 glucosaminidase domain-containing protein [Borreliella burgdorferi]	Unknown	4.9
WP_002656583.1 replicative DNA helicase [Borreliella burgdorferi]	Cytoplasmic	9.97
WP_002656594.1 uracil-DNA glycosylase [Borreliella burgdorferi]	Cytoplasmic	9.26
WP_002656605.1 PfkB family carbohydrate kinase [Borreliella burgdorferi]	Cytoplasmic	8.96
WP_002656609.1 ComF family protein [Borreliella burgdorferi]	Unknown	2
WP_002656613.1 DUF3996 domain-containing protein [Borreliella burgdorferi]	CytoplasmicMembrane	9.82
WP_002656642.1 MULTISPECIES: transcription factor [Borreliella]	Cytoplasmic	8.96
WP_002656646.1 ATP-dependent DNA helicase RecG [Borreliella burgdorferi]	Cytoplasmic	9.97
WP_002656651.1 MULTISPECIES: DUF58 domain-containing protein [Borreliella]	Cytoplasmic	9.26
WP_002656665.1 MULTISPECIES: diadenylate cyclase CdaA [Borreliella]	Cytoplasmic	8.96
WP_002656668.1 dephospho-CoA kinase [Borreliella burgdorferi]	Cytoplasmic	9.97
WP_002656679.1 chromate transporter [Borreliella burgdorferi]	CytoplasmicMembrane	10
WP_002656683.1 30S ribosomal protein S9 [Borreliella burgdorferi]	Cytoplasmic	9.26
WP_002656686.1 MULTISPECIES: hemolysin family protein [Borreliella]	CytoplasmicMembrane	10
WP_002656726.1 50S ribosomal protein L9 [Borreliella burgdorferi]	Cytoplasmic	9.97
WP_002656732.1 flagellar protein [Borreliella burgdorferi]	Cytoplasmic	8.96
WP_002656738.1 phosphoenolpyruvate--protein phosphotransferase [Borreliella burgdorferi]	Cytoplasmic	10
WP_002656744.1 S-ribosylhomocysteine lyase [Borreliella burgdorferi]	Unknown	2
WP_002656747.1 elongation factor G [Borreliella burgdorferi]	Cytoplasmic	9.97
WP_002656765.1 TIGR02757 family protein [Borreliella burgdorferi]	Cytoplasmic	8.96
WP_002656770.1 polyribonucleotide nucleotidyltransferase [Borreliella burgdorferi]	Cytoplasmic	9.97
WP_002656784.1 DNA topoisomerase (ATP-hydrolyzing) subunit A [Borreliella burgdorferi]	Cytoplasmic	9.97
WP_002656795.1 hypothetical protein [Borreliella burgdorferi]	Cytoplasmic	8.96
WP_002656801.1 MULTISPECIES: acyl carrier protein [Borreliella]	Cytoplasmic	9.97
WP_002656803.1 J domain-containing protein [Borreliella burgdorferi]	CytoplasmicMembrane	10
WP_002656805.1 elongation factor P [Borreliella burgdorferi]	Cytoplasmic	10
WP_002656815.1 YigZ family protein [Borreliella burgdorferi]	Cytoplasmic	9.26
WP_002656819.1 hypothetical protein [Borreliella burgdorferi]	CytoplasmicMembrane	9.86
WP_002656831.1 YggT family protein [Borreliella burgdorferi]	CytoplasmicMembrane	10
WP_002656835.1 50S ribosomal protein L6 [Borreliella burgdorferi]	Cytoplasmic	9.97
WP_002656860.1 YifB family Mg chelatase-like AAA ATPase [Borreliella burgdorferi]	Cytoplasmic	9.97
WP_002656862.1 diphosphomevalonate decarboxylase [Borreliella burgdorferi]	Unknown	2
WP_002656867.1 FlbF protein [Borreliella burgdorferi]	Cytoplasmic	8.96
WP_002656871.1 MULTISPECIES: tetratricopeptide repeat protein [Borreliella]	Cytoplasmic	8.96
WP_002656878.1 16S rRNA (adenine(1518)-N(6)/adenine(1519)-N(6))-dimethyltransferase RsmA [Borreliella burgdorferi]	Cytoplasmic	9.97
WP_002656880.1 MULTISPECIES: 30S ribosomal protein S21 [Borreliaceae]	Unknown	2
WP_002656884.1 L-lactate permease [Borreliella burgdorferi]	CytoplasmicMembrane	10
WP_002656888.1 signal peptidase I [Borreliella burgdorferi]	Unknown	2
WP_002656894.1 protein-glutamate O-methyltransferase [Borreliella burgdorferi]	Cytoplasmic	9.97
WP_002656919.1 flagellar motor switch protein FliG [Borreliella burgdorferi]	Cytoplasmic	9.12
WP_002656931.1 ABC transporter ATP-binding protein [Borreliella burgdorferi]	CytoplasmicMembrane	9.82
WP_002656941.1 16S rRNA (cytosine(1402)-N(4))-methyltransferase RsmH [Borreliella burgdorferi]	Cytoplasmic	9.97
WP_002656945.1 Obg family GTPase CgtA [Borreliella burgdorferi]	Unknown	2
WP_002656953.1 MULTISPECIES: tetratricopeptide repeat protein [Borreliella]	Cytoplasmic	8.96
WP_002656958.1 HPF/RaiA family ribosome-associated protein [Borreliella burgdorferi]	Unknown	2
WP_002656965.1 serine hydroxymethyltransferase [Borreliella burgdorferi]	Cytoplasmic	10
WP_002656974.1 LPS export ABC transporter ATP-binding protein [Borreliella burgdorferi]	Cytoplasmic	9.12
WP_002656978.1 MULTISPECIES: ribonuclease Y [Borreliella]	Cytoplasmic	8.96
WP_002656987.1 YaaR family protein [Borreliella burgdorferi]	Cytoplasmic	8.96
WP_002656994.1 hypothetical protein [Borreliella burgdorferi]	Unknown	2.5
WP_002656998.1 1-phosphofructokinase [Borreliella burgdorferi]	Cytoplasmic	9.97
WP_002657002.1 hypothetical protein [Borreliella burgdorferi]	Unknown	2
WP_002657015.1 MULTISPECIES: elongation factor Tu [Borreliella]	Cytoplasmic	10
WP_002657022.1 type I DNA topoisomerase [Borreliella burgdorferi]	Cytoplasmic	9.97
WP_002657033.1 tRNA lysidine(34) synthetase TilS [Borreliella burgdorferi]	Cytoplasmic	9.97
WP_002657035.1 DNA/RNA non-specific endonuclease [Borreliella burgdorferi]	Extracellular	9.71
WP_002657037.1 MULTISPECIES: hypothetical protein [Borreliella]	Unknown	2
WP_002657046.1 CTP synthase (glutamine hydrolyzing) [Borreliella burgdorferi]	Cytoplasmic	9.97
WP_002657048.1 iron-sulfur cluster scaffold-like protein [Borreliella burgdorferi]	Cytoplasmic	8.96
WP_002657050.1 hypothetical protein [Borreliella burgdorferi]	Cytoplasmic	8.96
WP_002657059.1 ribosome maturation factor RimP [Borreliella burgdorferi]	Cytoplasmic	8.96
WP_002657078.1 methylglyoxal synthase [Borreliella burgdorferi]	Cytoplasmic	9.26
WP_002657080.1 single-stranded DNA-binding protein [Borreliella burgdorferi]	Cytoplasmic	9.26
WP_002657101.1 phosphoribosyltransferase [Borreliella burgdorferi]	Cytoplasmic	8.96
WP_002657108.1 MULTISPECIES: chaperonin GroEL [Borreliella]	Cytoplasmic	9.97
WP_002657109.1 outer membrane protein assembly factor BamA [Borreliella burgdorferi]	OuterMembrane	9.92
WP_002657111.1 flagellar basal-body rod protein FlgG [Borreliella burgdorferi]	Extracellular	9.71
WP_002657205.1 50S ribosomal protein L25/general stress protein Ctc [Borreliella burgdorferi]	Cytoplasmic	9.97
WP_002657207.1 aminoacyl-tRNA hydrolase [Borreliella burgdorferi]	CytoplasmicMembrane	8.46
WP_002657210.1 ATP-dependent zinc metalloprotease FtsH [Borreliella burgdorferi]	CytoplasmicMembrane	10
WP_002657212.1 hypothetical protein [Borreliella burgdorferi]	Unknown	5.48
WP_002657215.1 thymidine kinase [Borreliella burgdorferi]	Cytoplasmic	8.96
WP_002657221.1 DNA mismatch repair protein MutS [Borreliella burgdorferi]	Cytoplasmic	9.97
WP_002657224.1 transcription termination factor NusA [Borreliella burgdorferi]	Cytoplasmic	9.97
WP_002657226.1 translation initiation factor IF-2 [Borreliella burgdorferi]	Cytoplasmic	9.97
WP_002657228.1 30S ribosome-binding factor RbfA [Borreliella burgdorferi]	Cytoplasmic	9.26
WP_002657230.1 tRNA pseudouridine(55) synthase TruB [Borreliella burgdorferi]	Cytoplasmic	9.26
WP_002657233.1 hypothetical protein [Borreliella burgdorferi]	Cytoplasmic	8.96
WP_002657235.1 LptF/LptG family permease [Borreliella burgdorferi]	CytoplasmicMembrane	10
WP_002657237.1 tRNA guanosine(34) transglycosylase Tgt [Borreliella burgdorferi]	Cytoplasmic	9.97
WP_002657239.1 murein biosynthesis integral membrane protein MurJ [Borreliella burgdorferi]	CytoplasmicMembrane	10
WP_002657241.1 HEAT repeat domain-containing protein [Borreliella burgdorferi]	Unknown	2
WP_002657244.1 bifunctional phosphopantothenoylcysteine decarboxylase/phosphopantothenate--cysteine ligase CoaBC [Borreliella burgdorferi]	Cytoplasmic	9.97
WP_002657248.1 sodium/pantothenate symporter [Borreliella burgdorferi]	CytoplasmicMembrane	10
WP_002657252.1 UDP-N-acetylmuramate--L-alanine ligase [Borreliella burgdorferi]	Cytoplasmic	9.97
WP_002657254.1 AAA family ATPase [Borreliella burgdorferi]	Cytoplasmic	8.96
WP_002657257.1 tRNA (adenosine(37)-N6)-dimethylallyltransferase MiaA [Borreliella burgdorferi]	Cytoplasmic	9.97
WP_002657260.1 phosphodiester glycosidase family protein [Borreliella burgdorferi]	Unknown	2
WP_002657262.1 hypothetical protein [Borreliella burgdorferi]	Cytoplasmic	8.96
WP_002657264.1 exonuclease SbcCD subunit D [Borreliella burgdorferi]	Cytoplasmic	9.97
WP_002657269.1 ROK family protein [Borreliella burgdorferi]	Cytoplasmic	9.26
WP_002657270.1 hypothetical protein [Borreliella burgdorferi]	Unknown	2
WP_002657276.1 isoleucine--tRNA ligase [Borreliella burgdorferi]	Cytoplasmic	9.97
WP_002657278.1 ATP-dependent Clp protease ATP-binding subunit [Borreliella burgdorferi]	Cytoplasmic	9.97
WP_002657281.1 phospho-sugar mutase [Borreliella burgdorferi]	Cytoplasmic	9.97
WP_002657282.1 excinuclease ABC subunit B [Borreliella burgdorferi]	Cytoplasmic	9.97
WP_002657284.1 excinuclease ABC subunit UvrA [Borreliella burgdorferi]	Cytoplasmic	9.94
WP_002657286.1 LPS-assembly protein LptD [Borreliella burgdorferi]	OuterMembrane	9.52
WP_002657290.1 hypothetical protein [Borreliella burgdorferi]	Unknown	2
WP_002657293.1 ribonuclease H family protein [Borreliella burgdorferi]	Cytoplasmic	8.96
WP_002657295.1 lipoprotein [Borreliella burgdorferi]	Cytoplasmic	8.96
WP_002657297.1 ornithine carbamoyltransferase [Borreliella burgdorferi]	Cytoplasmic	9.97
WP_002657298.1 YfcC family protein [Borreliella burgdorferi]	CytoplasmicMembrane	10
WP_002657300.1 P12 family lipoprotein [Borreliella burgdorferi]	Cytoplasmic	8.96
WP_002657308.1 type I restriction endonuclease [Borreliella burgdorferi]	Cytoplasmic	8.96
WP_002657319.1 cation transporter, partial [Borreliella burgdorferi]	CytoplasmicMembrane	10
WP_002657321.1 cytidine deaminase [Borreliella burgdorferi]	Unknown	2
WP_002657323.1 bifunctional oligoribonuclease/PAP phosphatase NrnA [Borreliella burgdorferi]	Cytoplasmic	8.96
WP_002657324.1 glycoside hydrolase family 3 protein [Borreliella burgdorferi]	Cytoplasmic	9.26
WP_002657326.1 DJ-1/PfpI family protein [Borreliella burgdorferi]	Cytoplasmic	8.96
WP_002657328.1 acetate kinase [Borreliella burgdorferi]	Cytoplasmic	9.97
WP_002657329.1 transcription-repair coupling factor [Borreliella burgdorferi]	Cytoplasmic	9.97
WP_002657333.1 ribonuclease M5 [Borreliella burgdorferi]	Cytoplasmic	8.96
WP_002657336.1 M18 family aminopeptidase [Borreliella burgdorferi]	Cytoplasmic	9.97
WP_002657338.1 fructose-specific PTS transporter subunit EIIC [Borreliella burgdorferi]	CytoplasmicMembrane	10
WP_002657340.1 exodeoxyribonuclease V subunit beta [Borreliella burgdorferi]	Cytoplasmic	8.96
WP_002657343.1 exodeoxyribonuclease V subunit gamma [Borreliella burgdorferi]	Cytoplasmic	9.97
WP_002657345.1 nicotinate phosphoribosyltransferase [Borreliella burgdorferi]	Cytoplasmic	9.97
WP_002657347.1 Na+/H+ antiporter NhaC family protein [Borreliella burgdorferi]	CytoplasmicMembrane	10
WP_002657349.1 Na+/H+ antiporter NhaC family protein [Borreliella burgdorferi]	CytoplasmicMembrane	10
WP_002657351.1 ABC transporter substrate-binding protein [Borreliella burgdorferi]	Periplasmic	9.44
WP_002657353.1 ABC transporter permease [Borreliella burgdorferi]	CytoplasmicMembrane	10
WP_002657355.1 ABC transporter permease [Borreliella burgdorferi]	CytoplasmicMembrane	10
WP_002657357.1 lipase [Borreliella burgdorferi]	Cytoplasmic	8.96
WP_002657360.1 hypothetical protein [Borreliella burgdorferi]	Cytoplasmic	8.96
WP_002657363.1 preprotein translocase subunit YajC [Borreliella burgdorferi]	CytoplasmicMembrane	10
WP_002657365.1 protein translocase subunit SecF [Borreliella burgdorferi]	CytoplasmicMembrane	10
WP_002657367.1 hypothetical protein [Borreliella burgdorferi]	Cytoplasmic	8.96
WP_002657369.1 DnaJ domain-containing protein [Borreliella burgdorferi]	Cytoplasmic	9.26
WP_002657371.1 HemN-related non-iron pseudo-SAM protein PsgB [Borreliella burgdorferi]	Cytoplasmic	9.97
WP_002657373.1 ribose 5-phosphate isomerase A [Borreliella burgdorferi]	Cytoplasmic	8.96
WP_002657375.1 2,3-diphosphoglycerate-dependent phosphoglycerate mutase [Borreliella burgdorferi]	Cytoplasmic	8.96
WP_002657377.1 lysine--tRNA ligase [Borreliella burgdorferi]	Cytoplasmic	9.97
WP_002657380.1 GTPase Era [Borreliella burgdorferi]	CytoplasmicMembrane	7.88
WP_002657382.1 hypothetical protein [Borreliella burgdorferi]	Unknown	2
WP_002657384.1 hypothetical protein [Borreliella burgdorferi]	Unknown	2
WP_002657386.1 DUF192 domain-containing protein [Borreliella burgdorferi]	Unknown	2
WP_002657387.1 hypothetical protein [Borreliella burgdorferi]	Cytoplasmic	8.96
WP_002657390.1 hypothetical protein [Borreliella burgdorferi]	Cytoplasmic	8.96
WP_002657392.1 N-acetylmuramoyl-L-alanine amidase [Borreliella burgdorferi]	Cytoplasmic	8.96
WP_002657394.1 GerMN domain-containing protein [Borreliella burgdorferi]	Unknown	2
WP_002657396.1 chemotaxis protein CheA [Borreliella burgdorferi]	Cytoplasmic	9.97
WP_002657400.1 chemotaxis protein CheW [Borreliella burgdorferi]	Cytoplasmic	9.97
WP_002657403.1 hypothetical protein [Borreliella burgdorferi]	Cytoplasmic	8.96
WP_002657405.1 hypothetical protein [Borreliella burgdorferi]	CytoplasmicMembrane	10
WP_002657406.1 hypothetical protein [Borreliella burgdorferi]	Unknown	2
WP_002657409.1 HAD family hydrolase [Borreliella burgdorferi]	Cytoplasmic	9.97
WP_002657410.1 ABC transporter ATP-binding protein [Borreliella burgdorferi]	CytoplasmicMembrane	7.88
WP_002657415.1 methyl-accepting chemotaxis protein [Borreliella burgdorferi]	CytoplasmicMembrane	7.88
WP_002657417.1 methyl-accepting chemotaxis protein [Borreliella burgdorferi]	CytoplasmicMembrane	10
WP_002657419.1 tRNA 2-thiouridine(34) synthase MnmA [Borreliella burgdorferi]	Cytoplasmic	9.97
WP_002657421.1 hydroxymethylglutaryl-CoA synthase [Borreliella burgdorferi]	Cytoplasmic	8.96
WP_002657423.1 type 2 isopentenyl-diphosphate Delta-isomerase [Borreliella burgdorferi]	Cytoplasmic	9.97
WP_002657425.1 hydroxymethylglutaryl-CoA reductase, degradative [Borreliella burgdorferi]	Cytoplasmic	8.96
WP_002657428.1 phosphomevalonate kinase [Borreliella burgdorferi]	Cytoplasmic	8.96
WP_002657430.1 mevalonate kinase [Borreliella burgdorferi]	Unknown	2
WP_002657431.1 CAP domain-containing protein [Borreliella burgdorferi]	Cytoplasmic	8.96
WP_002657434.1 signal recognition particle protein [Borreliella burgdorferi]	CytoplasmicMembrane	7.88
WP_002657437.1 ribosome maturation factor RimM [Borreliella burgdorferi]	Cytoplasmic	8.96
WP_002657439.1 tRNA (guanosine(37)-N1)-methyltransferase TrmD [Borreliella burgdorferi]	Cytoplasmic	9.97
WP_002657440.1 50S ribosomal protein L19 [Borreliella burgdorferi]	Cytoplasmic	9.97
WP_002657444.1 CCA tRNA nucleotidyltransferase [Borreliella burgdorferi]	Cytoplasmic	9.97
WP_002657446.1 hypothetical protein [Borreliella burgdorferi]	Cytoplasmic	8.96
WP_002657449.1 endolytic transglycosylase MltG [Borreliella burgdorferi]	Cytoplasmic	9.97
WP_002657450.1 DNA primase [Borreliella burgdorferi]	Cytoplasmic	9.97
WP_002657453.1 zinc ribbon domain-containing protein [Borreliella burgdorferi]	Cytoplasmic	8.96
WP_002657455.1 MULTISPECIES: rod shape-determining protein MreC [Borreliella]	Unknown	2
WP_002657457.1 penicillin-binding protein 2 [Borreliella burgdorferi]	CytoplasmicMembrane	9.82
WP_002657459.1 rod shape-determining protein RodA [Borreliella burgdorferi]	CytoplasmicMembrane	10
WP_002657461.1 threonine--tRNA ligase [Borreliella burgdorferi]	Cytoplasmic	10
WP_002657463.1 CDP-diacylglycerol--glycerol-3-phosphate 3-phosphatidyltransferase [Borreliella burgdorferi]	CytoplasmicMembrane	10
WP_002657467.1 class IV adenylate cyclase [Borreliella burgdorferi]	Cytoplasmic	8.96
WP_002657469.1 TrkH family potassium uptake protein [Borreliella burgdorferi]	CytoplasmicMembrane	10
WP_002657472.1 MinD/ParA family protein [Borreliella burgdorferi]	CytoplasmicMembrane	7.88
WP_002657473.1 ATP-dependent 6-phosphofructokinase [Borreliella burgdorferi]	Cytoplasmic	9.97
WP_002657475.1 CoA-disulfide reductase [Borreliella burgdorferi]	Unknown	4.99
WP_002657477.1 L-cystine transporter [Borreliella burgdorferi]	CytoplasmicMembrane	10
WP_002657479.1 glucose-6-phosphate isomerase [Borreliella burgdorferi]	Cytoplasmic	9.97
WP_002657480.1 PBP1A family penicillin-binding protein [Borreliella burgdorferi]	CytoplasmicMembrane	9.82
WP_002657482.1 threonylcarbamoyl-AMP synthase [Borreliella burgdorferi]	Cytoplasmic	8.96
WP_002657484.1 septal ring lytic transglycosylase RlpA family protein [Borreliella burgdorferi]	OuterMembrane	9.49
WP_002657486.1 tRNA-dihydrouridine synthase [Borreliella burgdorferi]	Cytoplasmic	9.97
WP_002657488.1 valine--tRNA ligase [Borreliella burgdorferi]	Cytoplasmic	9.97
WP_002657490.1 hypothetical protein [Borreliella burgdorferi]	Unknown	2.5
WP_002657492.1 tRNA (5-methylaminomethyl-2-thiouridine)(34)-methyltransferase MnmD [Borreliella burgdorferi]	Cytoplasmic	9.97
WP_002657494.1 ATP-binding cassette domain-containing protein [Borreliella burgdorferi]	Cytoplasmic	9.97
WP_002657496.1 PQQ-binding-like beta-propeller repeat protein [Borreliella burgdorferi]	Unknown	2
WP_002657498.1 hypothetical protein [Borreliella burgdorferi]	Unknown	5.48
WP_002657503.1 endonuclease III [Borreliella burgdorferi]	Cytoplasmic	9.97
WP_002657506.1 hypothetical protein [Borreliella burgdorferi]	Cytoplasmic	8.96
WP_002657509.1 DUF4340 domain-containing protein [Borreliella burgdorferi]	Unknown	5.48
WP_002657513.1 ribonuclease Z [Borreliella burgdorferi]	Cytoplasmic	8.96
WP_002657516.1 FAD-binding oxidoreductase [Borreliella burgdorferi]	Cytoplasmic	8.96
WP_002657518.1 ATP-dependent Clp protease proteolytic subunit [Borreliella burgdorferi]	Cytoplasmic	9.26
WP_002657522.1 DUF368 domain-containing protein [Borreliella burgdorferi]	CytoplasmicMembrane	10
WP_002657524.1 M23 family metallopeptidase [Borreliella burgdorferi]	Unknown	2
WP_002657526.1 sigma-54 dependent transcriptional regulator [Borreliella burgdorferi]	Cytoplasmic	9.97
WP_002657528.1 ATP-binding protein [Borreliella burgdorferi]	CytoplasmicMembrane	7.88
WP_002657529.1 ATP-binding protein [Borreliella burgdorferi]	Cytoplasmic	8.96
WP_002657532.1 undecaprenyldiphospho-muramoylpentapeptide beta-N-acetylglucosaminyltransferase [Borreliella burgdorferi]	CytoplasmicMembrane	7.88
WP_002657535.1 tRNA (adenosine(37)-N6)-threonylcarbamoyltransferase complex transferase subunit TsaD [Borreliella burgdorferi]	Extracellular	9.45
WP_002657537.1 divergent polysaccharide deacetylase family protein [Borreliella burgdorferi]	Cytoplasmic	8.96
WP_002657539.1 rod-binding protein [Borreliella burgdorferi]	Unknown	2
WP_002657544.1 flagellar basal-body rod protein FlgF [Borreliella burgdorferi]	Extracellular	9.45
WP_002657546.1 DUF2147 domain-containing protein [Borreliella burgdorferi]	Unknown	2
WP_002657548.1 ribosomal-processing cysteine protease Prp [Borreliella burgdorferi]	Unknown	2
WP_002657551.1 nicotinate (nicotinamide) nucleotide adenylyltransferase [Borreliella burgdorferi]	Cytoplasmic	9.97
WP_002657555.1 ribosome silencing factor [Borreliella burgdorferi]	Cytoplasmic	9.26
WP_002657557.1 DNA-binding protein SpoVG, partial [Borreliella burgdorferi]	Unknown	2
WP_002657576.1 SH3 domain-containing protein [Borreliella burgdorferi]	CytoplasmicMembrane	9.8
WP_002657578.1 tetratricopeptide repeat protein [Borreliella burgdorferi]	Unknown	2
WP_002657582.1 VWA domain-containing protein [Borreliella burgdorferi]	CytoplasmicMembrane	10
WP_002657584.1 hypothetical protein [Borreliella burgdorferi]	Unknown	2
WP_002657586.1 MoxR family ATPase [Borreliella burgdorferi]	Cytoplasmic	9.97
WP_002657589.1 16S rRNA (guanine(527)-N(7))-methyltransferase RsmG [Borreliella burgdorferi]	Cytoplasmic	8.96
WP_002657592.1 tRNA uridine-5-carboxymethylaminomethyl(34) synthesis enzyme MnmG [Borreliella burgdorferi]	Cytoplasmic	9.97
WP_002657594.1 flagellar hook-associated protein 3 [Borreliella burgdorferi]	Unknown	5.41
WP_002657596.1 tRNA (adenosine(37)-N6)-threonylcarbamoyltransferase complex dimerization subunit type 1 TsaB [Borreliella burgdorferi]	Unknown	2
WP_002657598.1 hypothetical protein [Borreliella burgdorferi]	Cytoplasmic	8.96
WP_002657606.1 tetratricopeptide repeat protein [Borreliella burgdorferi]	Cytoplasmic	8.96
WP_002657607.1 peptide chain release factor N(5)-glutamine methyltransferase [Borreliella burgdorferi]	Cytoplasmic	9.97
WP_002657610.1 guanosine-3',5'-bis(diphosphate) 3'-pyrophosphohydrolase [Borreliella burgdorferi]	Cytoplasmic	8.96
WP_002657611.1 hypothetical protein [Borreliella burgdorferi]	CytoplasmicMembrane	10
WP_002657614.1 D-alanine--D-alanine ligase [Borreliella burgdorferi]	Cytoplasmic	9.97
WP_002657618.1 UDP-N-acetylmuramoyl-L-alanyl-D-glutamate--2,6-diaminopimelate ligase [Borreliella burgdorferi]	Cytoplasmic	8.96
WP_002657620.1 FtsH protease activity modulator HflK [Borreliella burgdorferi]	Cytoplasmic	8.96
WP_002657622.1 protease modulator HflC [Borreliella burgdorferi]	Cytoplasmic	8.96
WP_002657624.1 hypothetical protein [Borreliella burgdorferi]	Cytoplasmic	8.96
WP_002657626.1 16S rRNA (guanine(966)-N(2))-methyltransferase RsmD [Borreliella burgdorferi]	Unknown	2
WP_002657628.1 UTP--glucose-1-phosphate uridylyltransferase [Borreliella burgdorferi]	Cytoplasmic	9.97
WP_002657630.1 hypothetical protein [Borreliella burgdorferi]	Cytoplasmic	8.96
WP_002657633.1 surface-located membrane protein Lmp1 [Borreliella burgdorferi]	Unknown	2
WP_002657635.1 DNA mismatch repair endonuclease MutL [Borreliella burgdorferi]	Cytoplasmic	9.97
WP_002657637.1 hypothetical protein [Borreliella burgdorferi]	Cytoplasmic	8.96
WP_002657639.1 hypothetical protein [Borreliella burgdorferi]	Cytoplasmic	8.96
WP_002657642.1 phosphate ABC transporter permease PstA [Borreliella burgdorferi]	CytoplasmicMembrane	10
WP_002657644.1 phosphate ABC transporter ATP-binding protein PstB [Borreliella burgdorferi]	CytoplasmicMembrane	9.82
WP_002657647.1 alanine--tRNA ligase [Borreliella burgdorferi]	Cytoplasmic	9.97
WP_002657649.1 6-phosphogluconolactonase [Borreliella burgdorferi]	Unknown	2
WP_002657652.1 SIMPL domain-containing protein [Borreliella burgdorferi]	Unknown	2
WP_002657653.1 tRNA dihydrouridine(20/20a) synthase DusA [Borreliella burgdorferi]	Cytoplasmic	9.97
WP_002657654.1 serine--tRNA ligase [Borreliella burgdorferi]	Cytoplasmic	10
WP_002657656.1 hypothetical protein [Borreliella burgdorferi]	Cytoplasmic	8.96
WP_002657657.1 insulinase family protein [Borreliella burgdorferi]	Cytoplasmic	8.96
WP_002657659.1 transcription termination factor Rho [Borreliella burgdorferi]	Cytoplasmic	9.97
WP_002657662.1 integration host factor subunit beta [Borreliella burgdorferi]	Cytoplasmic	9.97
WP_002657664.1 hypothetical protein [Borreliella burgdorferi]	CytoplasmicMembrane	10
WP_002657667.1 redox-regulated ATPase YchF [Borreliella burgdorferi]	Cytoplasmic	8.96
WP_002657669.1 hypothetical protein [Borreliella burgdorferi]	OuterMembrane	9.49
WP_002657674.1 hypothetical protein [Borreliella burgdorferi]	Cytoplasmic	8.96
WP_002657677.1 glycerol-3-phosphate dehydrogenase/oxidase [Borreliella burgdorferi]	Cytoplasmic	9.97
WP_002657680.1 oligoendopeptidase F [Borreliella burgdorferi]	Cytoplasmic	9.97
WP_002657683.1 DedA family protein [Borreliella burgdorferi]	CytoplasmicMembrane	10
WP_002657686.1 leucine--tRNA ligase [Borreliella burgdorferi]	Cytoplasmic	9.97
WP_002657688.1 RND family transporter [Borreliella burgdorferi]	CytoplasmicMembrane	10
WP_002657690.1 endopeptidase La [Borreliella burgdorferi]	Cytoplasmic	9.97
WP_002657692.1 single-stranded-DNA-specific exonuclease RecJ [Borreliella burgdorferi]	Cytoplasmic	9.97
WP_002657697.1 undecaprenyl-diphosphate phosphatase [Borreliella burgdorferi]	CytoplasmicMembrane	10
WP_002657699.1 lytic transglycosylase domain-containing protein [Borreliella burgdorferi]	Unknown	5.77
WP_002657701.1 hypothetical protein [Borreliella burgdorferi]	Unknown	5.48
WP_002657705.1 M23 family metallopeptidase [Borreliella burgdorferi]	OuterMembrane	9.92
WP_002657707.1 hypothetical protein [Borreliella burgdorferi]	Unknown	2
WP_002657709.1 FapA family protein [Borreliella burgdorferi]	Cytoplasmic	8.96
WP_002657716.1 flagellar biosynthesis protein FlhB [Borreliella burgdorferi]	CytoplasmicMembrane	10
WP_002657717.1 flagellar biosynthetic protein FliR [Borreliella burgdorferi]	CytoplasmicMembrane	10
WP_002657719.1 flagellar biosynthesis protein FliZ [Borreliella burgdorferi]	Unknown	2.5
WP_002657723.1 flagellar hook protein FlgE [Borreliella burgdorferi]	Extracellular	9.71
WP_002657724.1 flagellar hook assembly protein FlgD [Borreliella burgdorferi]	Cytoplasmic	8.96
WP_002657725.1 flagellar hook-length control protein FliK [Borreliella burgdorferi]	Cytoplasmic	8.96
WP_002657726.1 flagellar protein FlbA [Borreliella burgdorferi]	Cytoplasmic	8.96
WP_002657727.1 flagellar protein export ATPase FliI [Borreliella burgdorferi]	Cytoplasmic	9.97
WP_002657731.1 flagellar assembly protein FliH [Borreliella burgdorferi]	Cytoplasmic	8.96
WP_002657735.1 flagellar basal body rod protein FlgC [Borreliella burgdorferi]	Periplasmic	9.44
WP_002657737.1 HslU--HslV peptidase ATPase subunit [Borreliella burgdorferi]	Cytoplasmic	9.97
WP_002657739.1 DNA-processing protein DprA [Borreliella burgdorferi]	Cytoplasmic	8.96
WP_002657741.1 cell division protein FtsZ [Borreliella burgdorferi]	Unknown	6.29
WP_002657747.1 UDP-N-acetylmuramoyl-tripeptide--D-alanyl-D-alanine ligase [Borreliella burgdorferi]	Cytoplasmic	9.97
WP_002657752.1 RlmE family RNA methyltransferase [Borreliella burgdorferi]	Cytoplasmic	9.26
WP_002657754.1 hypothetical protein [Borreliella burgdorferi]	Unknown	2
WP_002657756.1 ABC transporter permease [Borreliella burgdorferi]	CytoplasmicMembrane	10
WP_002657758.1 ABC transporter permease [Borreliella burgdorferi]	CytoplasmicMembrane	10
WP_002657760.1 BMP family protein [Borreliella burgdorferi]	Unknown	2
WP_002657762.1 hypothetical protein [Borreliella burgdorferi]	Unknown	5.48
WP_002657765.1 LysM peptidoglycan-binding domain-containing protein [Borreliella burgdorferi]	Cytoplasmic	8.96
WP_002657767.1 outer membrane protein assembly factor BamD [Borreliella burgdorferi]	Unknown	2
WP_002657769.1 VWA domain-containing protein [Borreliella burgdorferi]	Cytoplasmic	8.96
WP_002657771.1 hypothetical protein [Borreliella burgdorferi]	Unknown	5.48
WP_002657773.1 peptide ABC transporter substrate-binding protein [Borreliella burgdorferi]	Periplasmic	9.44
WP_002657775.1 peptide ABC transporter substrate-binding protein [Borreliella burgdorferi]	Unknown	6.76
WP_002657777.1 peptide ABC transporter substrate-binding protein [Borreliella burgdorferi]	Unknown	5.41
WP_002657779.1 ABC transporter permease [Borreliella burgdorferi]	CytoplasmicMembrane	10
WP_002657781.1 hypothetical protein [Borreliella burgdorferi]	Cytoplasmic	8.96
WP_002657783.1 phosphopyruvate hydratase [Borreliella burgdorferi]	Cytoplasmic	9.97
WP_002657789.1 Asp-tRNA(Asn)/Glu-tRNA(Gln) amidotransferase subunit GatB [Borreliella burgdorferi]	Cytoplasmic	9.97
WP_002657793.1 Asp-tRNA(Asn)/Glu-tRNA(Gln) amidotransferase subunit GatC [Borreliella burgdorferi]	Unknown	2
WP_002657796.1 ATP-dependent helicase [Borreliella burgdorferi]	Cytoplasmic	9.97
WP_002657798.1 pyruvate kinase [Borreliella burgdorferi]	Cytoplasmic	9.97
WP_002657801.1 AmmeMemoRadiSam system protein B [Borreliella burgdorferi]	Cytoplasmic	8.96
WP_002657803.1 hypothetical protein [Borreliella burgdorferi]	Cytoplasmic	8.96
WP_002657805.1 hypothetical protein [Borreliella burgdorferi]	Unknown	2
WP_002657807.1 hypothetical protein [Borreliella burgdorferi]	CytoplasmicMembrane	10
WP_002657811.1 S41 family peptidase [Borreliella burgdorferi]	CytoplasmicMembrane	7.88
WP_002657813.1 MinD/ParA family protein [Borreliella burgdorferi]	CytoplasmicMembrane	7.88
WP_002657815.1 cyclic di-GMP phosphodiesterase PdeA [Borreliella burgdorferi]	CytoplasmicMembrane	7.88
WP_002657819.1 hypothetical protein [Borreliella burgdorferi]	OuterMembrane	10
WP_002657823.1 aminopeptidase [Borreliella burgdorferi]	Cytoplasmic	9.97
WP_002657824.1 PTS transporter subunit EIIB [Borreliella burgdorferi]	Cytoplasmic	8.96
WP_002657826.1 NAD(P)H-dependent glycerol-3-phosphate dehydrogenase [Borreliella burgdorferi]	Cytoplasmic	9.26
WP_002657827.1 ATP-dependent Clp protease ATP-binding subunit [Borreliella burgdorferi]	Cytoplasmic	9.97
WP_002657829.1 glycine--tRNA ligase [Borreliella burgdorferi]	Cytoplasmic	10
WP_002657831.1 glutamate--tRNA ligase [Borreliella burgdorferi]	Cytoplasmic	9.97
WP_002657833.1 5'-methylthioadenosine/adenosylhomocysteine nucleosidase [Borreliella burgdorferi]	Cytoplasmic	8.96
WP_002657835.1 hypothetical protein [Borreliella burgdorferi]	CytoplasmicMembrane	9.82
WP_002657838.1 nucleoside ABC transporter substrate-binding protein BmpB [Borreliella burgdorferi]	Cytoplasmic	8.96
WP_002657840.1 nucleoside ABC transporter substrate-binding protein BmpA [Borreliella burgdorferi]	Unknown	2
WP_002657842.1 nucleoside ABC transporter substrate-binding protein BmpC [Borreliella burgdorferi]	Cytoplasmic	8.96
WP_002657843.1 DNA-directed RNA polymerase subunit beta' [Borreliella burgdorferi]	Cytoplasmic	9.97
WP_002657846.1 DNA-directed RNA polymerase subunit beta [Borreliella burgdorferi]	Cytoplasmic	9.97
WP_002657848.1 50S ribosomal protein L10 [Borreliella burgdorferi]	Cytoplasmic	9.26
WP_002657851.1 50S ribosomal protein L1 [Borreliella burgdorferi]	Cytoplasmic	9.97
WP_002657853.1 50S ribosomal protein L11 [Borreliella burgdorferi]	Cytoplasmic	9.26
WP_002657855.1 transcription termination/antitermination protein NusG [Borreliella burgdorferi]	Cytoplasmic	9.97
WP_002657862.1 hypothetical protein [Borreliella burgdorferi]	Cytoplasmic	8.96
WP_002657864.1 cation:dicarboxylase symporter family transporter [Borreliella burgdorferi]	CytoplasmicMembrane	10
WP_002657866.1 proline--tRNA ligase [Borreliella burgdorferi]	Cytoplasmic	10
WP_002657869.1 DUF3996 domain-containing protein [Borreliella burgdorferi]	Unknown	2
WP_002657871.1 mannose-6-phosphate isomerase, class I [Borreliella burgdorferi]	Cytoplasmic	8.96
WP_002657873.1 fructose-specific PTS transporter subunit EIIC [Borreliella burgdorferi]	CytoplasmicMembrane	10
WP_002657875.1 hypothetical protein [Borreliella burgdorferi]	CytoplasmicMembrane	9.86
WP_002657877.1 hypothetical protein [Borreliella burgdorferi]	CytoplasmicMembrane	10
WP_002657881.1 chemotaxis protein CheB [Borreliella burgdorferi]	Cytoplasmic	9.26
WP_002657883.1 TraB family protein [Borreliella burgdorferi]	CytoplasmicMembrane	9.16
